# Supplementary material for: Nutrient-dependent regulation of a stable intron modulates germline mitochondrial quality control
Source: Nat Commun. 2024 Feb 10;15:1252. doi: 10.1038/s41467-024-45651-y (PMC10858910; doi:10.1038/s41467-024-45651-y)
Supplement: Supplementary file 4 — Source data [file 41467_2024_45651_MOESM4_ESM.zip › Source Data/Source Data.xlsx]

## Sheet: Fig 1B
# oocytes / ovary	fed			fasted
	Control (y w)	sisR-1 RNAi #1	sisR-1 RNAi #2	Control (y w)	sisR-1 RNAi #1	sisR-1 RNAi #2
	7	8.8	7.9	0.166667	1.10976	1.33696
	15.6667	7.41667	8.1	0.0967742	1.5	0.73
	14	2.3	3.5	0.105263	1	0.73913
	11.2			0.121951
	4.08333			0.015625
ave	10.39	6.17222	6.5	0.101256	1.20325	0.935362
sd	4.81657	3.42403	2.6	0.0549447	0.262785	0.347821

## Sheet: Fig 1C
	Fed	Fast
Batch 1	1	3.59735
Batch 2	1	2.95046
Batch 3	1	1.95871
Average	1	2.83551
SD	0	0.825342

## Sheet: Fig 1D
sisR-1	Control	TorRNAi
#1	1	4.36238
#2	1	3.78106
Average	1	4.07172
SD	0	0.411053

## Sheet: Fig 1F
% of sisR-1 dots associating or colocalizing with ATP5 clumps
	Fed			Fasted
image	total dots	dots w clumps	% dots w clumps	total dots	dots w clumps	% dots w clumps
1	29	0	0	14	13	92.8571
2	30	0	0	20	13	65
3	11	0	0	16	15	93.75
4	15	0	0	10	10	100
5	12	0	0	12	12	100
				16	7	43.75
				27	19	70.3704
				21	11	52.381
ave			0			77.2636
sd			0			22.3257

## Sheet: Fig 1I
	% mitochondria clumps
Oregon (WT)	72.7273
sisR-1 RNAi #1	11.5385
sisR-1 RNAi #2	16.6667

## Sheet: Fig 1J
Oregon	sisR-1 RNAi #1	sisR-1 RNAi #2
5	1	0
2	1	0
5	1	1
5	0	1
4	0	2
3	0	0
3	0.5	0
2		1
3		0
3.55556		0.555556
1.23603	0.547723	0.726483

## Sheet: Fig 2A
sisR-1	Oregon-R	Clu +/-
#1	1	1.15027
#2	1	1.46957
#3	1	1.40775
Average	1	1.34253
SD	0	0.169349

## Sheet: Fig 2D
	Oocyte Clump %
Clu+/-	0.866667
Clu/R-1 #1	0.367647
Clu/R-1 #2	0.166667

## Sheet: Fig 2E
Clu+/-	Clu/R-1 #1	Clu/R-1 #2
4
3
1	2
11		3
3		3
4	2
2		2
4
	2
4		3
2	2
6		2
2		2
5	2
6
14	5
4	2
5
2		3
4		1
5	1
4	2	1
2
4		1
2	1
4	1	7
3	4	1
2	3	3
2		2
1
4		3
6		3
3
2
3		1
2	1
2		1
2
4
0
2
4
1
3	2
3
1	1
2
3	2
2
	2
4	3
	3
7	1
6
3
1	1
4
	4
	2
	1
3.5	2.08	2.33333
2.35324	1.07703	1.45521

## Sheet: Fig 2G
sisR-1 levels
	0h	8h	12h
OR1	1	0.262974	0.0883117
OR2	1	0.360823	0.121637
OR3	1	0.245841	0.0375814
Oregon R	1	0.289879	0.0825101
clu mutant 1	1	0.343444	0.283581
clu mutant 2	1	0.403036	0.366722
clu mutant 3	1	0.205307	0.181444
Clu mutant	1	0.317262	0.277249

[truncated: 26 more sheets: Fig 3A, Fig 3B, Fig 3E, Fig 3F, Fig 3G, Fig 4C, Fig 4E, Fig 4F, Fig 4I, Fig 4J, Fig 5B, Fig 5D, Fig 5F, Fig 5H, Fig 5I, Fig 6C, Fig 6D, Fig 6E, Fig 6F, Fig 6G …]
